# Supplementary material for: Stratifying the Risk of Disease Progression among Surgically Treated Muscle-Invasive Bladder Cancer Eligible for Adjuvant Nivolumab
Source: J Clin Med. 2024 Sep 14;13(18):5466. doi: 10.3390/jcm13185466 (PMC11432608; doi:10.3390/jcm13185466)
Supplement: Supplementary file 1 [file jcm-13-05466-s001.zip]

Archive with 1 entries (1 files):
- jcm-3179197-supplementary.pdf
